# Supplementary material for: Cord Blood Exosomal miRNAs from Small-for-Gestational-Age Newborns: Association with Measures of Postnatal Catch-Up Growth and Insulin Resistance
Source: Int J Mol Sci. 2025 Jul 15;26(14):6770. doi: 10.3390/ijms26146770 (PMC12295645; doi:10.3390/ijms26146770)
Supplement: Supplementary file 1 [file ijms-26-06770-s001.zip]

Archive with 1 entries (1 files):
- ijms-3695220-supplementary.pdf
